# Supplementary material for: Arid3b suppresses CD8 + T cell infiltration and function in microsatellite-stable colorectal cancer via Runx3
Source: Nat Commun. 2026 May 15;17:6448. doi: 10.1038/s41467-026-73241-7 (PMC13376159; doi:10.1038/s41467-026-73241-7)
Supplement: Supplementary file 3 — Supplementary Data 1 [file 41467_2026_73241_MOESM3_ESM.xlsx]

## Sheet: Sheet1
Target Gene Symbol	sgRNA Sequence
Intergenic_1	AGAGATGAGACAAACTACCC
Intergenic_2	CACTTAATGTATCTACCCTG
Intergenic_3	GATATTAAAAATCATCCCGG
Intergenic_4	GCACACATTTCTATAGTACA
Intergenic_5	ATACCTTAAGGGTAGAAGCA
Intergenic_6	TGTGGGTTGAACATCCTGGT
Intergenic_7	TAACATGTGCGGCAAAAAAG
Intergenic_8	ACCATGATGAACTGTAACCA
Intergenic_9	AAAAAACGTTCTGATAACCT
Intergenic_10	AGAAGACACACCTTAACGCA
Intergenic_11	TGACCAAGACAACCCATAGA
Intergenic_12	CAGACATTGAACAACCAACC
Intergenic_13	AAGTGTTAAATGAATAATAC
Intergenic_14	ACTTTGCGCTTACATAGCAG
Intergenic_15	TATGCAAAGCAAGTATGATG
Intergenic_16	GAAGTTTCGAACCACAGCAT
Intergenic_17	TAAAGAGGCAGAACCCCGGT
Intergenic_18	CACATGATGTGATCATACCA
Intergenic_19	GGACCACCACCATTTAAGAG
Intergenic_20	TCCCTACCCAAACTCACACG
Intergenic_21	CTGATTATACGATTTGGAGG
Intergenic_22	GCTATGCCTAAAGCAAGTAT
Intergenic_23	AGGTTGCTAGTCAAGTTGGA
Intergenic_24	AAGACTAGCTAATCTAACAA
Intergenic_25	ACATTGTTGTTACTTCAATA
Intergenic_26	GACAGACAGATCAATAGTAT
Intergenic_27	ATAACATGGGCTAATTGCAT
Intergenic_28	TTTGACAAGCTGTAAAGTTC
Intergenic_29	TAAAATACTAGGAGTGCATA
Intergenic_30	ACAATGAAGTAACATACACA
Intergenic_31	GGATGATAGTACTAACCCAA
Intergenic_32	AAATGTTGCACAATGCCCGG
Intergenic_33	TTAGGGACCAAATAATATGG
Intergenic_34	AGTCTTAAGGAGGCAAACTG
Intergenic_35	ACAGTAAAAAATAATTGTCC
Intergenic_36	TGCCTCGGGTCGACTAAGCG
Intergenic_37	GCCACTAAGGAGAATATCAG
Intergenic_38	CCTGACACATCAATTCATGC
Intergenic_39	AGTTACAACCAATAATGCAA
Intergenic_40	CTGTGTCCCAGACAATAACA
Intergenic_41	TGTTCATGTGTAAAACCACT
Intergenic_42	CATAGGCTATAATCGCGGCG
Intergenic_43	TGGTCCACTATAAATGAGGT
Intergenic_44	AGTACGTCTGACCTTAACAG
Intergenic_45	GAGTTAGAGAACCATAACCT
Intergenic_46	GGTCCTTATTAAATGCACAT
Intergenic_47	GAGCTGCAAGTCAAGAGCCG
Intergenic_48	TGGTTGGTTGATGTAAAGTG
Intergenic_49	ATCCTCATAGAAGGTAGCAT
Intergenic_50	AGCCGAGGAGATTTGCACAT
Intergenic_51	GAAGTATGAGTGAATAGTGG
Intergenic_52	AGACCTAATTAACCAAGCAG
Intergenic_53	CTGAGGACAATTATAAAACA
Intergenic_54	CAAGAAAATTAGGAAGCCCG
Intergenic_55	TGGTGAAATTAATAACAGGG
Intergenic_56	TCAAGTACAGAACTAAGTGT
Intergenic_57	GGTCAGGATTAATAACCCAA
Intergenic_58	TTTCGGCCCTTGTATAATAG
Intergenic_59	GAATTAACGGTGTATGCTAA
Intergenic_60	TAGTGAACCTGACCACACAA
Intergenic_61	AGGGCATATTCAAGCCCACA
Intergenic_62	GAAAGCCAGGAATTTGTAAG
Intergenic_63	CTAGCAGACATGAAGTGATG
Intergenic_64	ATGTCAAATACATTCAATCA
Intergenic_65	AGGCCTAAAGAGAAGTGGGG
Intergenic_66	TGACAACAGTTAAGACCCTG
Intergenic_67	AGGTGGGTCATGACCGCATG
Intergenic_68	TCAGCTCTTCGTACTTGCGT
Intergenic_69	ACTTTGACAACCATTAGTGA
Intergenic_70	TTAACTTTAGCCCATCTTAG
Intergenic_71	TCATTATACAGCGTGACAGA
Intergenic_72	ACCTGCTAACTCATTCCAAG
Intergenic_73	ACACATGTAAATAACTCACA
Intergenic_74	GGATGGAATAGAGTTAAAAG
Intergenic_75	TTCCACAAACATCACGTCGT
Intergenic_76	GGACTAAATCTTCAGGGCCG
Intergenic_77	CTGATGATGATTAACAGTAG
Intergenic_78	TAGAATGGTAATGTAGAACG
Intergenic_79	AAATTGGCATAAACAATGAG
Intergenic_80	GTCTTACAGTGAGCAGTGGA
Intergenic_81	ACGCTTATTCATATCCATGA
Intergenic_82	CAGGCATATGACACAGCATA
Intergenic_83	CTCTCCATCTCGAGCCAGTG
Intergenic_84	ATGTGTGTGCATGAGCATAG
Intergenic_85	AGTTGTAAGTGATATATGAC
Intergenic_86	ATGCGACTAGAGACACAGTT
Intergenic_87	TTAAATTAGTAGAACCATTG
Intergenic_88	TATGTACTGGTTATAACACG
Intergenic_89	AAGATTATATGAGGTCACGA
Intergenic_90	TTCCTGCAGCTAAATAGACA
Intergenic_91	TGAAACATGGCTTATACACG
Intergenic_92	CTATGAGAAATCATAAGATA
Intergenic_93	TAGTGTTATCCAGTCATGTG
Intergenic_94	GTAGATTCAAACAGGACCAT
Intergenic_95	TATGCATAAGCAATAAGCAC
Intergenic_96	TTGCGAGAATCGGTATTAGA
Intergenic_97	GTGCCTTTAGAGGGCAAAAG
Intergenic_98	TGGTAGACACGTGATACAGA
Intergenic_99	AGAAAAAGTGTCCCTAATGG
Intergenic_100	AGTATGTGCAGTCTCAACCT
Intergenic_101	GTAAGCATAGTGGATAGCAG
Intergenic_102	CCCTACCTTACACTCTCACT
Intergenic_103	TCCCAAGTGCAATCGTGCAG
Intergenic_104	TGGTTACAAGTGATGGATGT
Intergenic_105	ATAGATAAGACTAGATGATG
Intergenic_106	TCACAATTGTAATCAAACAT
Intergenic_107	ACTCTAGTGTATACTAGATG
Intergenic_108	AGGATGTGTCTAATCGTGCA
Intergenic_109	TGTTTCTAAGTGATTTGACA
Intergenic_110	ATTTCATGATCAAATCGTAA
Intergenic_111	CTATTTCATTTAAAACCTCA
Intergenic_112	GAAGTAAAAAACTCAGCATG
Intergenic_113	TCCAGGTCACGCAAACGATA
Intergenic_114	CTACCAAAATAATAACTGAA
Intergenic_115	TTGTGGAAGGATCATCTACG
Intergenic_116	CAAATACTGAAGCAGACTGA
Intergenic_117	ATCCCCCTTCTACCGTGCAA
Intergenic_118	AAGTTTATCCATGACACCGC
Intergenic_119	TCTAAGAATAAGCTGACCGT
Intergenic_120	ATTAACTCTTCCTATATGTG
Intergenic_121	TTCCTCTAATCATTATAGTG
Intergenic_122	GGAGGGTGCACTTTAAGGCA
Intergenic_123	CAGCTAATATTGCCAAGCCG
Intergenic_124	GAAGTGATTAGGTTTAGATA
Intergenic_125	TATTTGTATCCATAAAGACT
Intergenic_126	AATCCATGAGCTTAATTCAG
Intergenic_127	AAAGATTCTAGTCATGGTGT
Intergenic_128	TCTTCTACTCAGATCCCAAT
Intergenic_129	AGGAATAGTAAGACCCACAG
Intergenic_130	TTGACTTTGAACTACAACCC
Intergenic_131	TCCATGAGATTGTGTCAACT
Intergenic_132	GCCACTAAAAGTACCCCATG
Intergenic_133	CCGGCAATGTAAGCACTACG
Intergenic_134	CAACTATAGACCATTCCCAT
Intergenic_135	CCTACACATTGAAATCAGCT
Intergenic_136	ACTTTGAGGGACAATTACAA
Intergenic_137	AAATTGGTGACTATCAATTT
Intergenic_138	TCTAAAATGGACCACATTCG
Intergenic_139	TCTGTTCTGACAAGGCATGG
Intergenic_140	GAATACTCATCCATCAGTAG
Intergenic_141	GAGCAATCTACAAATGAATC
Intergenic_142	TCCCTGTGGTGACATAACAA
Intergenic_143	GGTTTGGAGGGTCGTGTGTA
Intergenic_144	AATGAGTGAGTGACAAAACG
Intergenic_145	GTCTACAGAGTGAGTAGTAA
Intergenic_146	GGAAGCTCGAGGATTTGTTG
Intergenic_147	AACGTGCCAATCCATGAATG
Intergenic_148	CAGGGTATGTGTGTATACCT
Intergenic_149	GTTGTAGTTGAATAACCTAA
Intergenic_150	GCTGTGGCCACCTAAGCACG
Intergenic_151	CTGCCATTGTTGACATGACA
Intergenic_152	TAAACATTAGGTACGTTACA
Intergenic_153	CAGTACAACCGATCAACCTC
Intergenic_154	TGAGAAATAAAACCTCCAAT
Intergenic_155	ATAGAGTTATACAAAGTAGG
Intergenic_156	AATGCAATAAGAATAGCATT
Intergenic_157	CAATAGTATCCACAGACCCA
Intergenic_158	GTGACAGCAAATCACCATGT
Intergenic_159	AGGATCGGATGCTATGAATC
Intergenic_160	TGACTTTCCTTATATCCCAT
Intergenic_161	CAATGCAAGTATTAGGGCAA
Intergenic_162	TTGACATTACACAAACCTAG
Intergenic_163	AGAGCATTGTGGGACCTAGG
Intergenic_164	GTAGGAACCTAACAAATTAG
Intergenic_165	GGCAAATGGATAAACCTAGG
Intergenic_166	GGAACTTCTCGTAATCAGCA
Intergenic_167	AGTGAGAGTTACACTAAATG
Intergenic_168	TATGCTAAACATCACGTGCT
Intergenic_169	TACAACTGTTTAGAAAAGCG
Intergenic_170	GCGCGAACGCGTATAAGAAA
Intergenic_171	GATACACGGCTCGTATCCCG
Intergenic_172	GGCCAAAACCACTTCAGGGG
Intergenic_173	CAGGCCTATAGCAATCACAA
Intergenic_174	GCAGTTTCCTAGATATACGA
Intergenic_175	TCATCTGTAGTATAGACTTA
Intergenic_176	TATTAATAGATCAAGTGAAG
Intergenic_177	CTGATATTAGAGTCAGGGTA
Intergenic_178	GAGAAGAGGAATCAAGTACG
Intergenic_179	GGGTACATTGGATATAAGAA
Intergenic_180	GCATATGAGTACATAGCCTT
Intergenic_181	AGATTATCGTGATTAAGTGG
Intergenic_182	TTGACAAAAGGATAGAGTGC
Intergenic_183	CCTTGGTTGAATAGTTTCTG
Intergenic_184	TCCCCTATCTATTGACTACA
Intergenic_185	AAATAGTGCTAGCAAAAACA
Intergenic_186	CCTTTGCTCACAATGACCAA
Intergenic_187	CTTCCCAATCTGTAATCATG
Intergenic_188	AATCCCAACTCACGAAATGG
Intergenic_189	GTGATCATGATAGGTCGGGG
Intergenic_190	GTGTACGTGGTGAAACGAGT
Intergenic_191	GCTAAATGAGCCAGACTCGT
Intergenic_192	AAAGGAAATTCTATTACAAG
Intergenic_193	CAATTCACAATTCAACATGC
Intergenic_194	CACCACAGCAAATCTAGATG
Intergenic_195	TCTGGTACTAGCTAGAAACC
Intergenic_196	CTTGGGGCTGAATCGTATAG
Intergenic_197	CTTCCAGTTTAAATCACTCC
Intergenic_198	GGATTGACACACATTATATG
Intergenic_199	GTTAGCCGTTTAATCAACAT
Intergenic_200	GGAGGGTCAAGAGGCGACGT
Intergenic_201	TGGCTAACCAGTCAAGAGCA
Intergenic_202	TTCATGAAAGACCTAATGAA
Intergenic_203	TAATCGTATGGAATTAGAAC
Intergenic_204	GTCACTGAGGATGTATCTTG
Intergenic_205	AAGTTGGAAAGAGTTTGTGT
Intergenic_206	ACCTCCAAGCCTACCCTCAA
Intergenic_207	TTGCTCACATCGCATTACAG
Intergenic_208	AAAGTTAAAATCTACCAACA
Intergenic_209	TTACATATGTACACATGACT
Intergenic_210	AGTCCAATTCCCTTAACCAA
Intergenic_211	CAATACAGGGAAAATCGGTT
Intergenic_212	CCCTTCTCAAAAAATCAAGT
Intergenic_213	GCGAGCTAAGGCTAATTGCT
Intergenic_214	AGTAGCTCCTATCTCAAATG
Intergenic_215	TGAAGTTGTTCATCTCACAT
Intergenic_216	GATATTGGGTCTACAATATG
Intergenic_217	AGAATGATTGATAGTTAACA
Intergenic_218	GAGAGCATAGGGTAGATTGG
Intergenic_219	AAGAGAGATGTGTGCAACTT
Intergenic_220	GTCAAGATTCCACCACGGAA
Intergenic_221	AATTCACGGATGTACATATG
Intergenic_222	ACTCCAGAGTCACTAGTGGT
Intergenic_223	AGAAGCGGGTCGGCAAATAC
Intergenic_224	GCTCTGAGAACAGATAGTGC
Intergenic_225	ACCACTACCACAAAGGTGTA
Intergenic_226	GTTTACATTTGATGCGACAA
Intergenic_227	GTGAGAACTGGCTTATTGGT
Intergenic_228	CTGGGAGGGTTTCACATCGT
Intergenic_229	CACAAGTTATAAGCTCCCAA
Intergenic_230	ATTCCTAACTGTTTCACACT
Intergenic_231	AAGCCAAGGTAGGCTTTACG
Intergenic_232	ACAGGTGTTTACACCTCCCA
Intergenic_233	CTTCATGGGTGACACAGTAA
Intergenic_234	AAAGCCTATTTAACAAGAGG
Intergenic_235	ATAGAACCGAGGTTGTAGCA
Intergenic_236	GTAGGGCAGGATATCATAGT
Intergenic_237	TTATTTCAGGAAACCGCAAA
Intergenic_238	ATATCCTGGTGACCGTATGG
Intergenic_239	AATGTATTAGTAATTATGTG
Intergenic_240	AGGAGACTAGCATCCACACT
Intergenic_241	CCTCTGCATCATATATGCCA
Intergenic_242	CATGGATATCATTAGTTGTG
Intergenic_243	AGATAGAGGCTAAAGCAACC
Intergenic_244	ATGATATAAGGTAATTGTAG
Intergenic_245	ATGATTAAGTCTATGAGTTA
Intergenic_246	ACTAGAAGTATAAACCCATC
Intergenic_247	ATGTTGAAACCTAACATCCA
Intergenic_248	GCTGTCTAGCACTCAGTTAG
Intergenic_249	CCATCTAAACTCCTCGCAAG
Intergenic_250	CCAGTGTCACAAACTGAACG
Intergenic_251	CCACTGAGTTTGAACCACGG
Intergenic_252	ATATTAAACTTGGATTGCAA
Intergenic_253	ACATAAGCAAAGTACAGCGC
Intergenic_254	TGCAGATTAACAATGATACT
Intergenic_255	GATGCAGGCGACATGTGTCT
Intergenic_256	TATTGTGAACCAATTGAGCA
Intergenic_257	TGGGTTAGTACCTGCAACCG
Intergenic_258	AGCAATTAGTATATAAGGTC
Intergenic_259	ATGTAGTATACCTCCAAGAC
Intergenic_260	CTCTGGGTATACATGCGATA
Intergenic_261	TCCTGTCTGACCACTAGAGG
Intergenic_262	ATTTGGATCTCAAATTGCAA
Intergenic_263	ATGGTATAGGGGATTCCCAA
Intergenic_264	AAGGACACACATTAACTGAA
Intergenic_265	TGCTGTTTCATTACAAACCA
Intergenic_266	ACTTCTTTGGATACCTTACG
Intergenic_267	ACCCGTGCCTACATTTCGTG
Intergenic_268	AAATATAAGCCCACACTAAG
Intergenic_269	AGAAAGAAAGAATTAGCGAG
Intergenic_270	TGAGGTGGTACAATTTACAT
Intergenic_271	TAGATTCTGATAGTATGGAA
Intergenic_272	CTAATCGATAAGGGTCACTC
Intergenic_273	TAAAAGGAAGTTTCGTGTGA
Intergenic_274	AGTGGTAATATTATAAGCTG
Intergenic_275	TATCAATACAGTGCTACTAG
Intergenic_276	GTACTGTACATATATAGGCA
Intergenic_277	AATATGCATAGGTCCTATTG
Intergenic_278	AAGAGCAATCACATAAGCAC
Intergenic_279	CTGACTCAGGGAGAACGGAA
Intergenic_280	GGCTAGCCAATCTAACCCCG
Intergenic_281	AAAGATTTCTAGCTAGGAGT
Intergenic_282	ACACACGTACATACAGCCAA
Intergenic_283	ATCCAGGGATATAATCACCT
Intergenic_284	ACTGTTCTAGCCACACCAAG
Intergenic_285	CAGCATGTTAGTAGTTTGAG
Intergenic_286	GTGTAGAGATACCATAATCG
Intergenic_287	GGTCCTATAAGAATGGAATG
Intergenic_288	GGTTCTTAGTGTAGCACTTG
Intergenic_289	TAGAATGTCAATATACATGG
Intergenic_290	AGTCCTTGAATAGGGTAAAG
Intergenic_291	AGTTTAAAAGAGCATAGTAA
Intergenic_292	GCCCTTGTATAATAGAGGAA
Intergenic_293	AGTTACAGCACATCTCACAA
Intergenic_294	GAAGGCCCAAGAGTGACACT
Intergenic_295	GGTGTGGCATAACGATTGAG
Intergenic_296	TCCTCCGGGATGAAAAAACG
Intergenic_297	CTGGAACTAAAACTCATGGT
Intergenic_298	TTCATACACTAAATGTACGG
Intergenic_299	GAGGTTGGTTAACAGGCAAA
Intergenic_300	TAAGAACAGAAATTAAGGCA
Intergenic_301	CTACCACAACTGGCCTTCAG
Intergenic_302	TGCTATGTGAAACTAAAACA
Intergenic_303	TCACAGCCTAATGCAACTTG
Intergenic_304	ACAGAGCACTGATGCGTGAT
Intergenic_305	AAGAATGAGTTACTTAGGGA
Intergenic_306	GGGATCAAGACATAGAGTGG
Intergenic_307	TAACAAGCCTTTAGTAGACA
Intergenic_308	CCCAGCTACAGAGTACCGAA
Intergenic_309	AGTGAGAACATTAATTCTGG
Intergenic_310	AGAGATGCCAATTTGTCCTG
Intergenic_311	GGACAAGTTACTCTGGTCAA
Intergenic_312	AGCAAAACTATGTTGAACCC
Intergenic_313	AGAGATGAAAGGCATACACA
Intergenic_314	AGCAGCTGTATTAAAGGTCG
Intergenic_315	AGACCAATACCATACAGTCT
Intergenic_316	CAAAAAAGCACGCTGACCCA
Intergenic_317	GTCTCCTACACTATACGCAG
Intergenic_318	GTAATTCTCCAGGCAATTCG
Intergenic_319	TGAGTAGCATGGCACAAGGC
Intergenic_320	GGGAGTCAAGAGGGTAGTGG
Intergenic_321	AATATATAGGGGGAAAAGTG
Intergenic_322	AAAACACAATTAAGCTCCAA
Intergenic_323	GGAATATTAAAGAACCAAGG
Intergenic_324	TACTATACTATACTACCCTA
Intergenic_325	GCAAGCCAAGTCAAAACTCA
Intergenic_326	CAGTCCTTGATACAAGACAG
Intergenic_327	ACTAGGACATTTGTGAACAA
Intergenic_328	CCTTTATCGGAAGTATCAGT
Intergenic_329	AAGTCCTAATTGCATTGCCC
Intergenic_330	AAATATAAGAACATAATAAG
Intergenic_331	CCCTCATAGACTCACACACA
Intergenic_332	ATAAGTCATCCCCTGATGGG
Intergenic_333	AACATATCCCTCTTTAACCT
Intergenic_334	CACCTAAGACCCAATATGTC
Intergenic_335	AGTACTGGTTATTGACGCAG
Intergenic_336	CTCCCTTGTTACTTTCACTG
Intergenic_337	CTGATTACTATCTACGAGCA
Intergenic_338	AGACTTCAAAATCTAATTAG
Intergenic_339	ACATCAAATGCACTAAACAT
Intergenic_340	AAGCAACACTGTATTAGTCA
Intergenic_341	GAGCCCTATAAAACAAAACA
Intergenic_342	AAGGAATCTAAAATAATCAG
Intergenic_343	TCATATGTATATTTCAATTG
Intergenic_344	CATTATGGCAAGAATAACAG
Intergenic_345	ATACAAACTATACCAAACAT
Intergenic_346	CAGATAACACCTTTAGCCCA
Intergenic_347	TGTACATCGGAATTTCATAG
Intergenic_348	TGTCTTACATTAGCTTATAG
Intergenic_349	CTGGGGATGGTTGATCCATG
Intergenic_350	TCTGTAACTCCAGTTACAAG
Intergenic_351	TTGTAGGGGGTATATCTAGA
Intergenic_352	ACTTAAAACAGTACCCACAA
Intergenic_353	TGTAAACTACAGGCATTGTG
Intergenic_354	TGATAAGGTCCAAAAACGAT
Intergenic_355	TCCCTTGCTAATAAACATGG
Intergenic_356	CACCAGTCGGCCTTTCACAC
Intergenic_357	TACTCAAGGCAGGTCCAGTG
Intergenic_358	TCTGTTAAAAGACATAGGAC
Intergenic_359	ATTAGATATTAGCACCATAT
Intergenic_360	CTAAATGCAATCTGAAGTCG
Intergenic_361	GCGCGTATGTATGTTGCCTG
Intergenic_362	TATAGTTAGAAGATTACTAG
Intergenic_363	GGATTGCGGAATCACAGTTG
Intergenic_364	AAAGAAATATATACAACTAG
Intergenic_365	ATCCCAATGAGGGTGTAACA
Intergenic_366	GAAGAGAATACTTACACACC
Intergenic_367	ACGATGAAGGACGTGATACA
Intergenic_368	CCTTGTTAGACATCAGTGCG
Intergenic_369	TCTATGACACATGAGACTAA
Intergenic_370	GATTAATGAATCACCAGTCT
Intergenic_371	GGAGGACCCAGGGCGTTTAG
Intergenic_372	TCATTGCTATGAACTTGCCT
Intergenic_373	ACAAACTGGACCTTTCATGT
Intergenic_374	GAAGATACCTTAATTGTTCA
Intergenic_375	GATTGGTTGATCAATAGATA
Intergenic_376	GGTAACTCTATATCCTGTCA
Intergenic_377	AGAACATACAACCTGAATGT
Intergenic_378	AGAAAGTATGAATGGCACAC
Intergenic_379	GTGAATTCATCCATTGCATG
Intergenic_380	TTTGATCACGGAAATAGGTT
Intergenic_381	TGCGGCGGGAGGGTTTCTCG
Intergenic_382	GAGCTTAAAGAGTCTAGTGG
Intergenic_383	TGTAATCCTACATTTCCCCA
Intergenic_384	ATTAAAAGAGTGTATAACAA
Intergenic_385	CTGAATTTGGACTCACTACG
Intergenic_386	TGTTGTTCCGGTAAATCACC
Intergenic_387	TACCTACAAAGCCACAATAG
Intergenic_388	GATGCCGGCACGTTCCACCC
Intergenic_389	CTGCTACTTTACACAAACAC
Intergenic_390	GCAGAGAAACGTGATCCATG
Intergenic_391	ATGTGAATTACAATACATCA
Intergenic_392	AGCACATGGTCAAATGACAT
Intergenic_393	GCAGATTTAGAGTGTTGAGT
Intergenic_394	AATTATATGAGAAAACATCA
Intergenic_395	GGCAGCCCTTTCACTGACGA
Intergenic_396	TGTTGCGCGCGTACGCGCTG
Intergenic_397	TTCCCCTAACTCTTAAATTG
Intergenic_398	GGTCAGGATCAAGTGTAGGG
Intergenic_399	ACTGAATAGTACACATATTG
Intergenic_400	GAGATCTAATGTGCAGTGTA
Intergenic_401	ACTATAACAAATGTCAGGGG
Intergenic_402	CAAAGCTCCAAGTGTACATG
Intergenic_403	GCCATTCCTCTATTATACAA
Intergenic_404	TCAGACATGTGCCGGCAAAC
Intergenic_405	GCCTGGGGTGCTATGCAACT
Intergenic_406	TAAATAACTATCACTCAACA
Intergenic_407	ATCCCAATAAAATTAGGGAG
Intergenic_408	AGGTCAGGTGTATTAAGCAG
Intergenic_409	CTGTGAAGTCCATTATATGG
Intergenic_410	ACATCAGAAATCCTTCAAGT
Intergenic_411	AAGTCAGGGGATCTCAACTC
Intergenic_412	ACGAACAAGACTCAGACATG
Intergenic_413	CCAGTAATATATTAGATGCA
Intergenic_414	GGGGAAAATATTCTTTAACG
Intergenic_415	AATCAGGATATATTGTGTGA
Intergenic_416	AGAGAACACTACACCAGCAC
Intergenic_417	GAAACACTAGGACAATTCGT
Intergenic_418	ACACAGCATTAGATGGACAC
Intergenic_419	CAAGTTACTAAATCAACACC
Intergenic_420	CAAAGAAGATATCCTACATG
Intergenic_421	ACAGGCATGTACCACCAACC
Intergenic_422	CATTATAGTAATGCCACTGT
Intergenic_423	TCAATAGTGCCACTATTCAG
Intergenic_424	TTCATCAGTTGCATGTGGGT
Intergenic_425	TTATAATCATGTCTTATGAT
Intergenic_426	GACACGTGCTCCGGGGGTAT
Intergenic_427	ATAAGCAAAACATAGTCCAA
Intergenic_428	TGGACAGTCGACCTTACATG
Intergenic_429	GCCGAGATGATGTAATCATG
Intergenic_430	GAGCTGAAGATATCAAAGGA
Intergenic_431	TCAGGCGAGTCAAGGTACCC
Intergenic_432	AGGTTGATCACTAATAGACA
Intergenic_433	ATCACTATTGTATGGTCACT
Intergenic_434	GTCATCCGGGAAAATTGAAG
Intergenic_435	GAGAAAAGGTAGTTAAACTG
Intergenic_436	ATAGGCTTATATGTTTAGGA
Intergenic_437	AATGTCAAAAAATAATGCTA
Intergenic_438	ACCAAAGCCGAGCTAGAATG
Intergenic_439	TAAATACCATTACAGTGCAA
Intergenic_440	TCCCGTGCTTGGATAACCAA
Intergenic_441	AGTCGATAGGCATACTGATG
Intergenic_442	TGGTTGTAAGCAGTCATGTG
Intergenic_443	GTACACAGATGAGTAAGCTT
Intergenic_444	ACATGGCCAATGGATGGATG
Intergenic_445	AGACCAGGGACTAAGTAGCA
Intergenic_446	TGGATTCTGCCCTTGACATG
Intergenic_447	AGATATTCATACAACAGTAA
Intergenic_448	GAAATAAAGTTGAAATCGGA
Intergenic_449	TGAAAGTCAGGTGCTCGGAG
Intergenic_450	CAATAACTAGTCCCTGCCAT
Intergenic_451	GGAAGTGGTAATCTGAGGAT
Intergenic_452	TCTAATATGGCTAACAAACA
Intergenic_453	CAATATACCTCACAGCACAA
Intergenic_454	CTTGCACAGTAATTGATCTG
Intergenic_455	ATTTATGATTCTCGATCTTA
Intergenic_456	GCAGTTTCATCCCTCTACCG
Intergenic_457	ATAATGCAGACAAATTCACA
Intergenic_458	AAAGACGTTAAATAATTGCT
Intergenic_459	CTGATGATAGCCAAGTAGGT
Intergenic_460	TCTGGTACACTAAAATCCAC
Intergenic_461	CTGGAATGCTGTAAGTCCAG
Intergenic_462	TAATGGCTATAATATGGACA
Intergenic_463	AAAGACGTTATACTTGAAGG
Intergenic_464	CTTATGAACATATTAGCCTA
Intergenic_465	TGACATACACAAGTAAGGGT
Intergenic_466	GGCATTGCATCTCATTACGG
Intergenic_467	ACTGCCGAAAGCTAATATGG
Intergenic_468	AAGATGGCTAAAGACTATAG
Intergenic_469	ATATAGATCCAAGATAAGAC
Intergenic_470	TTCCTAATAACTGACTAACT
Intergenic_471	TGCCACAAGCATAAACATGA
Intergenic_472	ATATTATGGATTACAAATGT
Intergenic_473	CATTTGTGAACAAACATGGG
Intergenic_474	ATGTTGGCTCCCCATAAACA
Intergenic_475	GAGTTACGAGTGGTTACTGT
Intergenic_476	GGTGTTACTTGGTATACGTG
Intergenic_477	CTTTGTTCGCTAGGAACACA
Intergenic_478	GAGTAGCTTAGATTACACTA
Intergenic_479	CATGCGGCCACATTCAACAT
Intergenic_480	GTGAAGATACGGCAGGAACG
Intergenic_481	CTCTACTATATATGTGCTGT
Intergenic_482	CAAATATTATAGCAGAGTGT
Intergenic_483	ATGGGCACCAAACATGTGAG
Intergenic_484	ACTCTTATAGGTACTTATCA
Intergenic_485	ATGTATAACAAAGAAAATGC
Intergenic_486	CTGATTAAACCAGAGAACTT
Intergenic_487	GTCATGACTTGTATAAAAAG
Intergenic_488	AAACACAGATTTATCGTTAG
Intergenic_489	CTATTGCTCCTAATTAGATG
Intergenic_490	TAAGTTATAGCATAGCATCT
Intergenic_491	CAGACATGTGACATTATGAC
Intergenic_492	ACACACATAATCATGGACTG
Intergenic_493	AGACCCAATATGGTGCCACA
Intergenic_494	AGAGTTAAACTAACCAAATG
Intergenic_495	GAGCACAGAAGATCACGATT
Intergenic_496	ACCATTTAAGCAATCAACCC
Intergenic_497	GACAGGTACATTAATAGAAT
Intergenic_498	CATCATTTAGTTAAGACCAC
Intergenic_499	TCTAAATTCTTAGTTCCCTA
Intergenic_500	CACACAGAACCGAAGGCCAG
