# Supplementary material for: Arid3b suppresses CD8 + T cell infiltration and function in microsatellite-stable colorectal cancer via Runx3
Source: Nat Commun. 2026 May 15;17:6448. doi: 10.1038/s41467-026-73241-7 (PMC13376159; doi:10.1038/s41467-026-73241-7)
Supplement: Supplementary file 6 — Source Data [file 41467_2026_73241_MOESM6_ESM.xlsx]

## Sheet: Figure 1
Figure 1c
	Day	sg-Int					sg-Arid3b-1					sg-Arid3b-2
	5	62.5	126	108	75	62.5	75	75	75	108	108	108	62.5	108	87.5	108
	7	189.346	179.712	168.607	145.548	154.458	179.206	156.116	157.984	170.124	151.149	179.645	141.338	187.305	177.46	163.225
	9	200.246	227.91	235.759	233.944	187.5	198.898	179.657	177.785	171.141	183.889	210.04	162.297	188.166	183.212	167.521
	11	232.312	286.665	292.308	280.356	271.979	214.275	193.04	196.739	200.043	206.655	221.096	207.34	208.376	192.31	201.083
	13	398.293	430.644	584.605	438.029	458.131	388.911	208.845	272.292	240.421	238.388	345.456	227.186	205.555	250.447	197.642
	15	533.16	645.554	815.074	663.064	648.445	509.784	292.848	372.027	234.458	263.833	552.497	278.376	208.976	298.566	242.162
Figure 1d
	sg-Int	sg-Arid3b-1	sg-Arid3b-2
	5.78	6.79	12.9
	6.37	8.98	13
	4.47	9.17	5.48
	3.23	13.3	9.64
	5.38	14.4	8.52
Figure 1e
	Day	sg-Int					sg-Arid3b-1					sg-Arid3b-2
	5	64.639	65.8451	60.8543	68.8187	59.536	64.0434	58.5821	64.3878	68.5443	59.0551	69.4766	64.125	63.7257	67.3548	50.3002
	7	143.75	156.517	146.722	166.646	153.509	135.781	186.745	150.262	147.439	133.981	158.978	121.646	169.039	159.241	143.9
	9	246.737	210.886	238.174	270.99	254.223	144.952	197.075	171.086	173.707	159.639	172.329	177.332	235.532	225.307	279.202
	11	357.134	350.017	311.477	339.426	476.792	228.558	221.776	201.637	214.52	183.034	195.7	198.919	258.014	258.891	320.444
	13	591.096	674.678	601.951	592.209	897.542	502.432	374.948	343.732	371.327	271.035	273.957	279.203	341.053	352.079	474.406
	15	750.44	1111.83	1026.09	1173.26	1345.36	491.31	744.709	294.462	313.924	369.832	418.476	276.707	342.533	356.038	636.355
Figure 1f
	sg-Int	sg-Arid3b-1	sg-Arid3b-2
	5.38	9.76	13.9
	6.44	9.88	12.3
	3.47	10.17	8.54
	4.32	13.24	9.46
	5.13	14.52	8.4
Figure 1g
	Day	sg-Int						sg-Arid3b-1						sg-Arid3b-2
	5	53.1047	24.4188	52.3262	40.1244	32.4141	40.3984	23.3812	31.115	29.7073	58.1619	47.2813	38.6168	54.5593	25.3534	29.2527	27.8747	38.4104	40.3101
	7	103.752	97.0772	105.172	131.074	97.5283	83.0304	110.125	87.2256	111.27	107.959	90.0957	82.254	113.327	123.7	91.3258	82.1067	89.462	103.433
	9	276.214	267.264	256.481	275.746	261.718	321.173	181.355	150.505	209.448	176.66	178.733	160.188	157.845	185.18	166.539	136.184	161.541	163.99
	11	373.185	320.641	356.159	331.403	255.985	328.979	194.887	158.313	212.657	175.106	161.139	175.642	177.324	187.446	170.948	145.09	154.379	147.989
	13	541.218	375.945	465.641	414.953	460.807	452.323	274.46	184.351	276.651	293.12	196.236	189.487	272.672	280.679	191.387	244.256	255.512	251.709
	15	897.634	573.495	630.922	632.558	586.367	898	290.425	267.036	321.733	380.259	286.438	321.42	246.592	293.965	291.385	334.769	302.996	254.127
Figure 1h
	sg-Int	sg-Arid3b-1	sg-Arid3b-2
	0.93	3.32	2.39
	0.48	2.35	2.45
	0.96	3.74	4.55
	0.72	1.82	2.3
	0.68	2.51	3.18
	0.56	1.99	2.53

## Sheet: Figure 2
Figure 2a
		sg-Int			sg-Arid3b-1			sg-Arid3b-2
	Untreat	1.87	1.12	2.42	0.073	0	0	0	0.082	0.083
	OVA	45.9	41.8	44	55.4	54.7	58.1	57.2	53.7	56.4
Figure 2b
		Vector			OE-Arid3b
	Untreat	0.097	0.13	0.11	0.3	0.3	0.2
	OVA	64.7	66.2	65.2	60	59.1	59.2
Figure 2c
	sg-Int	sg-Arid3b-1	sg-Arid3b-2
	54532	77966	94227
	54763	79475	93333
	52999	78264	94772
Figure 2d
	Vector	OE-Arid3b
	55379	43288
	51566	42520
	51155	39500
Figure 2e
	CMT93-OVA		sg-Int			sg-Arid3b-1			sg-Arid3b-2
		E:T=1:2	0.799902	0.743801	0.755491	0.695286	0.672331	0.657471	0.69455	0.638789	0.671085
		E:T=1:1	0.673548	0.677284	0.653338	0.553987	0.526616	0.503151	0.57983	0.533664	0.494631
	MC38-OVA		sg-Int			sg-Arid3b-1			sg-Arid3b-2
		E:T=1:2	0.356938	0.371856	0.365377	0.336757	0.335632	0.334834	0.327157	0.321186	0.314998
		E:T=1:1	0.160339	0.156256	0.16395	0.095078	0.124859	0.106203	0.097619	0.096585	0.102755
Figure 2f
	CMT93-OVA	Vector	OE-Arid3b
		0.746172	0.996799
		0.718496	0.901234
		0.706756	0.881605
	MC38-OVA	Vector	OE-Arid3b
		0.309799	0.346892
		0.304515	0.347486
		0.325002	0.340564
Figure 2h
	sg-Int	sg-Arid3b-1	sg-Arid3b-2
	16698	57430	56648
	18470	56130	59646
	16804	57297	58571
Figure 2i
	sg-Int	sg-Arid3b-1
	0.959138	8.79709
	0.91799	8.97282
	1.04651	9.05142
Figure 2j
	sg-Int	sg-Arid3b-1
	1	4.63762
	1	4.14396
	1	4.31844

## Sheet: Figure 3
Figure 3d
		sg-Int			sg-Arid3b-1			sg-Arid3b-2
	Il2	0.962643	0.951471	1.09179	2.46383	2.49725	2.60326	1.9036	1.8697	1.88983
	Il10	0.957759	0.999471	1.04466	2.92796	2.9074	2.89898	2.20599	2.21403	2.11659
	Cd69	1.09153	0.938589	0.976092	1.51655	1.39335	1.49214	2.51539	1.76401	2.0073
	Cd103	0.922271	0.978745	1.10783	2.48918	3.14016	2.48754	5.92606	6.28894	6.19689
	Jak2	0.939088	0.912077	1.16751	1.96591	1.84129	1.40295	1.5875	1.59063	1.90928
	Stat3	0.931524	0.963533	1.11414	1.71472	1.48493	1.50708	1.70874	2.23571	1.97744
	Stat5a	0.930238	1.1016	0.975849	1.49753	1.67431	1.93971	2.078	1.49012	1.84983

## Sheet: Figure 4
Figure 4b
	sg-Int	sg-Arid3b-1	sg-Arid3b-2
	1.02148	1.96072	2.40776
	0.984736	2.01408	2.0765
	0.994149	1.98037	2.51207
Figure 4c
Figure 4d
	Vector	OE-Arid3b
	0.973437	0.457545
	0.858764	0.469997
	1.19624	0.609786
Figure 4e
Figure 4g
		IgG			HA
	untreat	1	1	1	63.6256	51.2212	39.2562
	OVA	1	1	1	64.665	49.2716	46.2572
Figure 4i
	Vector	OE-Arid3b
	1.0505	0.363838
	1.0722	0.745205
	0.877303	0.548655
Figure 4k
	Vector	WT	△ARID	△Rekles
	0.957813	0.602317	1.03182	0.68077
	1.02889	0.552991	1.13078	0.723377
	1.0133	0.454642	1.00191	0.638281
Figure 4m
		Vector			OE-Arid3b
	WT	0.908018	0.975402	0.960616	0.602317	0.552991	0.454642
	MUT	0.978181	1.07199	0.949828	0.995755	0.99779	0.970077
Figure 4n
	sg-Int	sg-Motif
	0.970214	0.340653
	0.810214	0.362581
	1.21957	0.355119

## Sheet: Figure 5
Figure 5b
	sg-Int	sg-Arid3b-1	sg-Arid3b-2
	14	21.4	19.1
	13	21.8	17.9
	13.3	21.1	17.6
Figure 5c
Figure 5d
		GFP-sg-Int			GFP-sg-Arid3b
	Tomato-sg-Int	46216	44576	42740	46048	47469	47920
	Tomato-sg-Runx3	28125	21766	26248	38267	31380	31400
Figure 5e
		GFP-sg-Int			GFP-sg-Arid3b
	Tomato-sg-Int	31.3	32.4	30.6	37.7	40.2	33.9
	Tomato-sg-Runx3	13.6	14.2	12.4	18.5	17.7	18.9
Figure 5f
		GFP-sg-Int			GFP-sg-Arid3b
	Tomato-sg-Int	72224	69149	71969	96482	90394	90275
	Tomato-sg-Runx3	38488	41338	36971	46637	46648	45797
Figure 5g
	CMT93-OVA
			GFP-sg-Int			GFP-sg-Arid3b
		Tomato-sg-Int	0.636014	0.617331	0.666424	0.490924	0.456937	0.473036
		Tomato-sg-Runx3	0.784683	0.74195	0.771764	0.716385	0.696436	0.708957
	MC38-OVA
			GFP-sg-Int			GFP-sg-Arid3b
		Tomato-sg-Int	0.216405	0.210115	0.213519	0.11884	0.133454	0.127867
		Tomato-sg-Runx3	0.321629	0.300577	0.296581	0.191616	0.191912	0.195982
	B16F10-OVA
			GFP-sg-Int			GFP-sg-Arid3b
		Tomato-sg-Int	0.322181	0.338458	0.314946	0.212376	0.214895	0.263273
		Tomato-sg-Runx3	0.541726	0.543599	0.581966	0.441351	0.463635	0.468673
Figure 5h
		GFP-sg-Int			GFP-sg-Arid3b
	Tomato-sg-Int	4398	4442	4348	14424	14245	14624
	Tomato-sg-Runx3	2778	2802	2730	6708	6662	6263
Figure 5i
		GFP-sg-Int			GFP-sg-Arid3b
	Tomato-sg-Int	6.79	7.44	7.85	9.13	8.76	9.08
	Tomato-sg-Runx3	1.83	2.68	2.12	3.34	3.52	2.87
Figure 5l
	Day	sg-Int+sg-Int					sg-Arid3b+sg-Int					sg-Int+sg-Runx3					sg-Arid3b+sg-Runx3
	7	55.7544	61.3017	46.0806	52.226	42.3864	59.7471	58.4651	56.6804	37.1288	38.96	37.68	45.98	47.6468	59.977	61.2864	46.7073	45.6763	52.0382	56.6985	52.3237
	9	65.7044	82.5754	92.7155	85.7563	58.815	82.1014	79.7333	63.7887	83.0675	60.5675	143.025	154.785	114.382	111.021	152.568	101.072	84.4181	98.1752	78.2928	71.6777
	11	118.08	131.311	127.99	111.477	109.908	127.69	115.663	87.1335	104.209	85.0149	248.636	283.296	201.302	174.096	321.447	153.77	201.611	188.886	214.884	112.14
	13	159.29	250.522	215.435	282.127	260.272	162.05	136.915	100.148	122.718	86.8572	363.077	377.293	281.757	355.473	420.495	273.737	364.274	327.654	400.87	222.067
	15	282.685	410.884	424.144	436.844	469.063	191.027	171.324	123.296	121.937	93.585	624.87	626.846	530.855	628.329	579.144	394.661	614.805	608.559	584.48	351.143
Figure 5m
	sg-Int+sg-Int	sg-Int+sg-Runx3	sg-Arid3b+sg-Int	sg-Arid3b+sg-Runx3
	0.18	0.3	0.13	0.21
	0.2	0.26	0.11	0.34
	0.23	0.35	0.08	0.26
	0.2	0.3	0.08	0.27
	0.22	0.28	0.07	0.22
Figure 5n
	sg-Int+sg-Int	sg-Int+sg-Runx3	sg-Arid3b+sg-Int	sg-Arid3b+sg-Runx3
	9.97	0	16.3	1.64
	10.1	2.73	13.9	4.35
	10.4	3.24	13	4.91
	12	3.39	13.5	0
	4.8	0	12.3	0

## Sheet: Figure 6
Figure 6a
Figure 6c
Figure 6d
Figure 6f
Figure 6g
	Vector	OE-Runx3
	0.957813	1.47355
	1.02889	1.59161
	1.0133	1.41648
Figure 6h
	Vector	WT	△Runt	△Runx I
	0.957813	1.47355	0.995755	2.28582
	1.02889	1.59161	0.99779	2.09307
	1.0133	1.41648	0.970077	2.01499

## Sheet: Figure 7
Figure 7a
Figure 7b
	sg-Int	sg-ARID3B-1	sg-ARID3B-2
	6057	6088	5869
	5328	6376	6099
	7344	6783	6532
Figure 7c
	sg-Int	sg-ARID3B-1	sg-ARID3B-2
	53.5	81.8	81.8
	54.2	77.9	81.6
	53.5	80	78.7
Figure 7d
	sg-Int	sg-ARID3B-1	sg-ARID3B-2
	20284	47633	48399
	20110	45011	46296
	19662	46047	47260
Figure 7e
	sg-Int	sg-ARID3B-1	sg-ARID3B-2
	0.620942	0.43159	0.529824
	0.738504	0.47853	0.495734
	0.758257	0.487876	0.504867
Figure 7f
	sg-Int	sg-ARID3B-1	sg-ARID3B-2
	0.879824	0.543764	0.580115
	0.812066	0.469289	0.5252
	0.810442	0.54882	0.531806
Figure 7g
	sg-Int	sg-ARID3B-1	sg-ARID3B-2
	14550	35058	32110
	14110	33528	31250
	16040	31636	34682
Figure 7h
		sg-Int					sg-ARID3B-1					sg-ARID3B-2
	4	35.8655	55.1713	44.0986	39.5275	38.2723	42.3975	33.671	37.7385	43.5767	43.4586	40.8092	39.096	48.8025	48.2693	39.5507
	6	58.9999	58.5051	69.4766	75.8475	60.891	59.4248	63.9374	61.2384	55.1679	63.3578	53.0877	59.1492	74.8598	74.1264	57.1681
	9	66.8576	64.5295	58.1768	67.4619	90.4441	34.7108	36.9282	43.7404	45.4429	35.2052	54.3756	61.7466	52.4841	58.5569	46.2704
	12	85.3098	89.2192	111.33	89.8046	74.683	47.0309	52.1435	58.7025	56.7761	50.8678	55.851	55.7773	53.281	46.092	56.0846
	15	100.699	125.817	134.789	97.2488	80.8933	43.1894	44.4221	26.1619	47.625	18.3296	48.1397	43.3622	50.5911	38.5984	58.8941
Figure 7i
	sg-Int	sg-ARID3B-1	sg-ARID3B-2
	4.52	16.09	16.31
	2.59	16.05	14.34
	3.77	14.43	10.97
	2.37	11.74	13.38
	4.93	6.5	9.83

## Sheet: supplementary Fig 1
Figure 1a
Figure 1b
	sg-Int	sg-Arid3b-1	sg-Arid3b-2
	0.5	0.39	0.17
	0.79	0.28	0.16
	0.54	0.19	0.14
	0.6	0.11	0.3
	0.85	0.26	0.36
Figure 1c
	sg-Int	sg-Arid3b-1	sg-Arid3b-2
	0.64	0.5	0.28
	0.65	0.26	0.22
	0.6	0.27	0.4
	0.93	0.17	0.3
	0.63	0.45	0.4
Figure 1d
	sg-Int	sg-Arid3b-1	sg-Arid3b-2
	0.51	0.13	0.19
	0.4	0.17	0.12
	0.24	0.22	0.21
	0.4	0.24	0.25
	0.3	0.13	0.14
	0.25	0.13	0.2

## Sheet: supplementary Fig 2
Figure 2a
	sg-Int	sg-Arid3b-1	sg-Arid3b-2
	13574	13663	13752
	13932	13797	13978
	13797	13932	13842
Figure 2b
	Vector	OE-Arid3b
	21980	21689
	22398	21985
	22099	21697
Figure 2c
	sg-Int	sg-Arid3b-1	sg-Arid3b-2
	50.5	47.1	46.5
	50.9	47.6	45.3
	49.9	47.9	46.2
Figure 2d
	Vector	OE-Arid3b
	50.4	57.6
	53.3	57.4
	51.1	56.3
Figure 2e
		sg-Int			sg-Arid3b-1			sg-Arid3b-2
	E:T=1:9	0.782353	0.713363	0.766237	0.545003	0.567789	0.528352	0.579814	0.51803	0.52139
	E:T=1:3	0.444416	0.401571	0.375231	0.266416	0.280681	0.297186	0.249034	0.249473	0.252442
Figure 2f
	Vector	OE-Arid3b
	0.263091	0.312116
	0.250556	0.303138
	0.255797	0.32388
Figure 2g
Figure 2h
		sg-Int			sg-Znf131-1			sg-Znf131-2
	untreat	0.95	1.37	1.08	0.76	0.77	1.25	1.13	1.42	3.43
	OVA	72.8	72.6	72.4	83.2	81.8	81.3	83.1	82.7	85.5
Figure 2i
	sg-Int	sg-Znf131-1	sg-Znf131-2
	28186	74455	47738
	32447	57311	44751
	30139	66391	47436
Figure 2j
	sg-Int	sg-Znf131-1	sg-Znf131-2
	0.517799	0.380098	0.36257
	0.506401	0.368422	0.380222
	0.520678	0.386002	0.361569
Figure 2k
	sg-Int	sg-Znf131-1	sg-Znf131-2
	0.660593	0.551437	0.34916
	0.627035	0.501232	0.348781
	0.641817	0.529221	0.346856

## Sheet: supplementary Fig 3
Figure 3a
	sg-Int	sg-Arid3b-1	sg-Arid3b-2
	2705	1780	1484
	2766	1747	1407
	2699	1777	1428
Figure 3b
	Vector	OE-Arid3b
	1663	2259
	1579	2205
	1649	2298

[truncated: 2 more sheets: supplementary Fig 4, supplementary Fig 5]
